# Supplementary material for: Solvent Moisture-Controlled Self-Assembly of Fused Benzoimidazopyrrolopyrazines with Different Ring’s Interposition
Source: Molecules. 2022 Apr 11;27(8):2460. doi: 10.3390/molecules27082460 (PMC9024467; doi:10.3390/molecules27082460)
Supplement: Supplementary file 1 [file molecules-27-02460-s001.zip]

Archive with 1 entries (1 files):
- molecules-1654462-supplementary.pdf
